# Supplementary material for: Combined Anticoagulation and Antiaggregation in Acute Cervical Artery Dissection
Source: J Clin Med. 2021 Oct 2;10(19):4580. doi: 10.3390/jcm10194580 (PMC8509613; doi:10.3390/jcm10194580)
Supplement: Supplementary file 1 [file jcm-10-04580-s001.zip]

Archive with 1 entries (1 files):
- jcm-1389745-supplementary.pdf
